# Supplementary material for: Acute Upper Gastrointestinal Bleeding: A Hands-On Simulation Case for Internal Medicine Residents Improves Knowledge and Confidence
Source: MedEdPORTAL. 2025 Aug 1;21:11541. doi: 10.15766/mep_2374-8265.11541 (PMC12313986; doi:10.15766/mep_2374-8265.11541)
Supplement: Supplementary file 1 — Simulation Case.docxPatient HPI, Labs, and Imaging.pptxPre- and Postsimulation Surveys.docxFaculty Guide.docxDebriefing.pptxCritical Action Checklist.docx [file mep_2374-8265.11541-s001.zip]

Archive with 7 entries (7 files):
- C. Pre- and Postsimulation Surveys.docx
- D. Faculty Guide.docx
- E. Debriefing.pptx
- F. Critical Action Checklist.docx
- A. Simulation Case.docx
- B. Patient HPI, Labs, and Imaging.pptx
- _Educational Summary Report_11541.pdf
